# Supplementary material for: Novel Strigolactone Mimics That Modulate Photosynthesis and Biomass Accumulation in Chlorella sorokiniana
Source: Molecules. 2023 Oct 12;28(20):7059. doi: 10.3390/molecules28207059 (PMC10609326; doi:10.3390/molecules28207059)
Supplement: Supplementary file 1 [file molecules-28-07059-s001.zip]

Archive with 1 entries (1 files):
- molecules-2630909-supplementary.pdf
